# Supplementary material for: Exploring the Impact of Model-Informed Precision Dosing on Procalcitonin Concentrations in Critically Ill Patients: A Secondary Analysis of the DOLPHIN Trial
Source: Pharmaceutics. 2024 Feb 14;16(2):270. doi: 10.3390/pharmaceutics16020270 (PMC10891837; doi:10.3390/pharmaceutics16020270)
Supplement: Supplementary file 1 [file pharmaceutics-16-00270-s001.zip]

Archive with 1 entries (1 files):
- pharmaceutics-2731081-supplementary.pdf
